# Supplementary material for: PhyloMix: enhancing microbiome-trait association prediction through phylogeny-mixing augmentation
Source: Bioinformatics. 2025 Jan 12;41(2):btaf014. doi: 10.1093/bioinformatics/btaf014 (PMC11849959; doi:10.1093/bioinformatics/btaf014)
Supplement: btaf014_Supplementary_Data [file btaf014_supplementary_data.zip]

Archive with 3 entries (3 files):
- phylomix_supp.pdf
- OP-CBIO250014.zip
- OP-CBIO250014.docx
